# Supplementary material for: IF1 promotes oligomeric assemblies of sluggish ATP synthase and outlines the heterogeneity of the mitochondrial membrane potential
Source: Commun Biol. 2023 Aug 12;6:836. doi: 10.1038/s42003-023-05214-1 (PMC10423274; doi:10.1038/s42003-023-05214-1)
Supplement: Supplementary file 4 — Supplementary Data 1 [file 42003_2023_5214_MOESM4_ESM.xlsx]

## Sheet: Figure 1
	1A					1C						1D			CRL	IF1-KO		1E					CRL	IF1-KO		1F		CRL	IF1-KO			1G
							ATP standard curve								nmol ATP/(min* mg prot)								In gel ATPase activity (Fold of CRL)					dots / cell
														1	2.00965	4.82315						1	0.928873	1.64668			1	8.15	0.81
								pmols ATP	Luminiscence					2	2.41158	5.22508						2	1.00236	1.59526			2	5.2	1.13
								0	0					3	3.61736	4.82315						3	1.10819	1.52854			3	7	0.38
								0.2	50					4	3.21543	4.01929						4	0.960576	1.81695			4	4	0.51
								2	164
								20	1293
								CRL	IF1-KO
								nmol ATP/(min* mg prot)
							1	1.75415	2.13139
							2	1.25903	1.93805
							3	1.65513	1.76358
							4	1.40521	1.97578
							5	0.679026	2.04179

## Sheet: Figure 2
	2A																2B		CRL	IF1-KO			2C		CRL	IF1-KO			2D		CRL	IF1-KO
				CRL	IF1-KO					CRL	IF1-KO								nmoles lactate/(ug prot*hour)						Mean fluorescence intensity (arbitrary units)						Mean fluorescence intensity (arbitrary units)
				pmol O2/(min*30K cells)						pmol O2/(min*30K cells)								1	1128.62	670.42			Basal	1	100.893	89.0915			Basal	1	101.92	88.33
		Basal	1	194.56	268.88			OSR	1	133.444	199.718							2	583.6	718.65				2	96.8021	85.5973				2	97.99	90.7233
			2	182.04	252.24				2	124.11	187.848							3	819.94	279.74				3	101.965	84.0637				3	100.09	91.6033
			3	177.22	261.74				3	121.344	191.784							4	545.02	829.58
																		5	943.73	525.72			OL	1	125.828	121.103			OL	1	125.07	119.77
																		6	749.2	810.29				2	137.674	143.958				2	129.55	125.99
																		7		565.92				3	111.844	106.034				3	131.24	134.99
																							CsH	1	101.051	88.0115
																								2	99.4702	94.0262
																								3	111.85	92.1618
	2E															2F		CRL	IF1-KO			2G		CRL	IF1-KO		CRL	IF1-KO		CRL	IF1-KO			2I		CRL	IF1-KO
																		dots/cell						Cristae with (nm)			Cristae lenght (nm)			Cristae number/mitochondrial cellular area (number/um2)						dots / cell
																	1	77	130.27				1	26.976	17.945		460.509	461.089		15.2	14.8				1	106.783	5.733
																	2	42.29	143.55				2	11.397	22.832		405.705	335.352		6.4	28.7				2	78.665	25.55
																	3	55.53	128.29				3	10.754	15.612		202.034	218.648		22.5	18.3				3	135.62	11.175
																							4	16.062	27.025		114.28	198.482		23.3	12.6
																							5	30.896	17.043		597.51	214.215		12.5	22.6
																							6	31.025	15.818		443.434	310.104		27	32.6
																							7	11.93	24.919		210.388	369.332		12.1	0
																							8	16.977	35.869		404.141	173.388		26.3	27.9
																							9	13.733	27.728		166.498	230.714		24.1	32.8
																							10	10.598	47.49		165.313	217.753		15	24.5
																							11	19.237	18.446		211.235	101.214		23.2	8.4
																							12	20.686	56.748		268.537	170.959		16.2	32.4
																							13	13.603	18.446		640.768	130.061		15.1	13.5
																							14	13.413	27.369		179.626	287.485		27.5	18.8
																							15	25.562	31.706		261.068	445.702		26.4	17.6
																							16	19.902	34.591		229.51	370.856		25.2	26.8
																							17	18.198	31.706		125.2	223.085		20.5	26.7
																							18	13.413	34.332		156.69	250.946		25.1	21.4
																							19	13.504	25.061		190.597	145.531		19.4	29.9
																							20	16.472	24.217		311.606	93.371		25.9	27.4
																							21	17.166	34.429		151.945	364.066		17.9	31
																							22	7.366	20.589		239.19	311.421		36.3	28.2
																							23	39.661	31.3		166.812	220.929		12.6	25.5
																							24	17.506	36.687		271.733	117.042		9.3	17.9
																							25	18.392	41.767		203.442	79.703		16.5	22.4
																							26	17.767	27.852		121.15	205.082		29.9	15.9
																							27	15.911	24.685		255.969	205.655		20.5	23.2
																							28	43.882	25.466		277.327	105.743		20.5	22.9
																							29	38.024	20.669		838.801	202.099		53.4	22.4
																							30	37.218	15.208		487.562	457.969		20.9	28.6
																							31	35.196	31.225		497.771	426.113		15.8	9.4
																							32	15.971	17.896		283.149	321.753		11.1	16.5
																							33	22.135	26.56		327.07	663.739		14.7	12.1
																							34	23.383	37.833		487.704	514.047		30.2	10.5
																							35	18.601	25.343		350.311	470.52		19.6	18.5
																							36	29.216	23.295		276.203	283.625		11.9	17.6
																							37	20.659	19.034		315.612	118.085		13.3	27.8
																							38	36.316	74.993		228.558	57.08		13.9	12.9
																							39	32.482	24.523		322.699	33.377		17.8	38
																							40	30.248	26.885		584.411	226.402		19.6	20.6
																							41	27.34	20.733		433.802	310.46		17.4	18.7
																							42	29.299	17.431		443.96	226.314		9.9	26
																							43	22.474	29.684		282.881	335.194		12	18.1
					CRL	IF1-KO																	44	30.236	15.505		400.094	249.237		16.9	20.2
					SC(I, III, IV) / Total Cs																		45	21.35	21.244		394.059	306.591		16.4	24.6
				1	1.02229	1.52486																	46	25.943	36.771		262.718	326.762			13.2
				2	0.977712	1.57001																	47	23.207	66.207		493.253	259.699			12.3
				3	1.02199	1.13433																	48	15.742	23.001		332.291	282.915
				4	0.992553	1.0415																	49	12.825	39.58		257.33	258.959
				5	0.985458	1.05621																	50	31.947	24.102		212.026	260.73
				6	0.998705	1.68117																	51	25.283	35.523		274.988	381.938
				7	1.08972	1.67526																	52	18.677	24.814		197.756	492.871
				8	0.91157	1.80148																	53	20.91	19.444		350.436	347.175
																							54	24.394	17.34		550.857	348.76
																							55	38.808	16.472		272.362	364.692
																							56	31.915	15.698		718.254	405.624
																							57	38.196	23.295		129.822	267.271
																							58	22.656	29.375		197.391	171.894
																							59	26.843	32.564		342.128	324.53
																							60	53.03	20.404		378.124	301.367
																							61	21.222	22.636		349.509	292.922
																							62	27.214	27.029		218.747	161.646
																							63	22.498	21.693		369.714	160.699
																							64	14.913	51.901		333.551	202.557
																							65	17.721	20.599		443.122	499.941
																							66	24.757	38.196		945.502	290.024
																							67	17.003	28.358		909.037	181.995
																							68	39.793	32.082		729.994	161.995
																							69	14.642	29.602		685.197	213.884
																							70	19.444	21.368		644.914	220.827
																							71	19.626	29.96		723.034	191.903
																							72	37.692	14.273		491.31	443.326
																							73	32.944	14.913		339.894	409.991
																							74	11.04			247.472	278.111
																											840.142	319.772
																											321.251	245.59
																											434.213
																											255.683
																											489.459
																											576.236
																											539.134
																											228.489
																											344.836
																											324.011
																											348.298
																											605.456
																											635.92
																											640.49
																											279.518
																											403.816
																											229.332

## Sheet: Figure 3
	3A							3B									3C							3D											3F		M1
																																					IF1-GFP	IF1-S39E-GFP	pb-GFP
																																				1	0.27	0.42	0.53
																																				2	0.25	0.47	0.89
																																				3	0.59	0.18	0.64
																																				4	0.76	0.8	0.34
																																				5	0.63	0.59	0.33
																																				6	0.56	0.43	0.22
																																				7	0.65	0.82	0.38
																																				8	0.55	0.11	0.4
																																				9	0.5	0.58	0.32
																																				10	0.35	0.2	0.23
																																				11			0.13
																																				12			0.12
																																					M2
																																					IF1-GFP	IF1-S39E-GFP	pb-GFP
																																				1	0.72	0.21	0.16
																																				2	0.83	0.38	0.27
																																				3	0.75	0.42	0.16
																																				4	0.68	0.48	0.03
																																				5	0.52	0.21	0.19
																																				6	0.59	0.55	0.36
																																				7	0.64	0.56	0.3
																																				8	0.61	0.42	0.2
																																				9	0.73	0.33	0.22
																																				10	0.63	0.58	0.13
																																				11			0.06
																																				12			0.17

## Sheet: Figure 4
	4B								4C							4D								4E												4F
												Mice	CRL	IF1-KO					Mice	CRL	IF1-KO																												4G
											Brain	1	0.882353	2.64706				Brain	1	0.9	1.47
												2	1.41176	4.23529					2	1.21	1.36
												3	0.705882	2.29412					3	0.89	1.39
												4	0.869565	1.95652					4	1.24342	1.3245
												5	1.13043	1.65217					5	0.756583	2.30512
											Kidney	1	1.03	2.29				Kidney	1	0.613694	1.45527
												2	1.38	2.76					2	1.11611	1.58934
												3	0.8	1.93					3	1.09646	1.20465
												4	0.79	1.35					4	1.09344	1.16802
												5	1	2					5	1.0803	2.20826
												6	1.25	1.75					6		1.66556
												7	0.75	1.5
																		Heart	1	1.06966	1.54923
											Heart	1	1.20779	1.55844					2	0.930341	1.4017
												2	1.12987	1.44156					3	1	1.34432
												3	0.662338	1.71429
												4	1.15385	1.4026				Liver	1	0.973818	1.13321
												5	0.923077	1.61538					2	1.2377	1.21146
												6	0.923077	1.38462					3	0.788486	1.22958
												7		1.38462
																		Skeletal muscle	1	0.809798	0.920161
											Liver	1	0.75	0.875					2	0.992054	0.655202
												2	0.875	0.875					3	1.19815	1.2757
												3	1.125	0.75
												4	1.25	0.875
												5	0.731707	1.31707
												6	1.09756	0.658537
												7	1.17073	0.731707
											Skeletal muscle	1	1.21798	0.989101
												2	1.12807	0.899183
												3	0.653951	0.915531
												4	1.4118	1.04632
												5	0.8824	1.9412
												6	0.7059	0.7059
												7		0.8824																						Quantification:
																																						CRL					IF1-KO
																																						Mice 1	Mice 2	Mice 3	Mice 4		Mice 1	Mice 2	Mice 3	Mice 4
																																					Brain	0.9063	0.718304	1.17191	1.20349		1.51	1.94	1.92	1.7
																																					Kidney	1.02305	1.02305	0.966693	0.987215		1.30004	1.26368	1.2891	1.33325
																																					Heart	0.982272	0.990787	1.01056	1.01638		1.17615	1.28998	1.11501	1.14321
																																					Liver	0.814225	0.832776	1.353			0.783504	1.0217	1.16027
																																					Skeletal muscle	1.04479	0.961514	0.993697			0.800198	1.02131	0.906151

## Sheet: Figure 5
	5A		Kidney	Heart		Kidney	Heart			5B		Heart				Kidney				5D		Kidney	Heart	Brain	Liver		Kidney	Heart	Brain	Liver			5E		Kidney	Heart	Brain	Liver			5F		Kidney	Heart	Brain
			b-F1 particles / μm2 mithocondria			IF1 particles / μm2 mithocondria						Sheets	Tips			Sheets	Tips					b-F1 particles / um2					IF1 particles / um2								% b-F1 particles in doublets or triplets								% IF1 particles close to bF1 particles
		1	23.44	23.81		3.37279	3.45809					particles / μm				particles / μm					1	56.803	46.3552	21.1996	46.5681		20.6051	4.15219	3.34163	0				1	10.26	14.63	11.76	8.33				1	28.57	0	33.33
		2	21.33	12.68		7.42499	0				1	2.65397	7.0357			2.88713	30.5104				2	61.1637	40.6973	34.4007	14.9994		7.19712	6.07219	0	0				2	18	11.54	25	0				2	66.67	75	0
		3	40	26.05		9.57659	7.39794				2	0.884658	21.1071			0.481189	13.5602				3	58.2085	33.2895	63.1333	38.0181		10.8724	7.42902	23.8676	2.94408				3	21.88	22.22	12.5	15.79				3	66.67	0	0
		4	19.57	20.38		6.9348	8.13838				3	2.94886	7.0357			2.16535	23.7303				4	20.1287	46.7784	26.5258	25.9668		15.8945	2.88686	2.35289	0.436019				4	0	11.9	11.11	6.25				4	33.33	33.33	0
		5	26.84	18.18		3.87635	0				4	3.53863	14.0714			2.16535	3.39004				5	62.6096	74.8344	16.8196	48.4519		21.6563	0.788183	0	2.3009				5	14.29	20.75	0	14.29				5	41.67	0	0
		6	18.18	23.11		7.39041	2.6909				5	2.35909	7.0357			3.60892	13.5602				6	61.1637	50.0571	33.7148	45.8319		9.70338	1.36461	3.66136	0				6	16	23.08	25	23.53				6	50	0	0
		7	18.02	21.12		9.19267	7.24094				6	4.1284	14.0714			0.721783	10.1701				7	47.2875	40.7023	62.1063	27.8455		24.0686	0	4.99136	0				7	16.67	10	27.27	20				7	33.33	66.67	100
		8	45.45	18		4.83879	5.07269				7	5.89772	14.0714			1.92476	0				8	81.8404	24.2784	34.5176	9.25128		18.9091	6.81543	11.5742	0				8	15.38	9.09	0	0				8	66.67	0	33.33
		9	28.38	15.76		13.0451	5.35312				8	2.0642	7.0357			0.481189	0				9	65.1737	42.2329	64.8142	23.6989		21.9005	1.70777	0	0				9	26.67	10.53	25	0				9	0	100	16.67
		10	23.38	5.79		9.52644	7.61498				9	3.53863	42.2142			1.92476	33.9004				10	50.6397	66.2228	44.2903	19.4252		9.15699	0	0	3.61196				10	9.09	13.33	23.08	0				10	50	100	0
		11	27.13	3.47		3.13479	3.43787				10	0.884658	7.0357			3.36832	3.39004				11	63.1329	47.5596	75.9649	27.2844		13.2838	0	9.60052	4.68503				11	10.53	23.08	13.33	20				11	75	75	0
		12	23.07	18.67		10.5859	4.18086				11	0.884658	14.0714			2.40594	6.78008				12	50.3363	46.0048	70.2776	31.5635		14.9222	0.721899	10.0632	0				12	17.65	5.71	10	8.33				12	20	100	0
		13	45.6	20.11		3.88208	1.30807				12	2.0642	7.0357			1.44357	6.78008				13	72.8314	44.3394	42.954	42.3147		26.7053	0	9.67491	0				13	18.18	15.38	11.54	11.76				13	100	0	0
		14	27.54	14.08		7.80246	3.27104				13	3.53863	7.0357			2.16535	6.78008				14	39.1574	57.0959	37.3402	22.0597		7.8084	5.66464	7.13872	0				14	10	21.05	20	25				14	50	66.67	0
		15	18.27	21.81		9.60568	3.84542				14	2.35909	14.0714			4.09011	16.9502				15	52.0785	40.3619	49.2564	32.5545		25.1885	9.00066	2.80554	0				15	9.52	16.67	0	22.22				15	50	0	100
		16	24.07	29.03		34.8059	4.21455				15	1.47443	14.0714			2.16535	6.78008				16	49.2883	55.3721	62.5913	51.6032		11.3971	3.22168	12.189	0				16	15.38	20	5	15.38				16	0	33.33	100
		17	28.54	9.3		4.66787	4.79579				16	4.1284	35.1785			0.962378	10.1701				17	67.3693	49.2948	45.0945	43.4361		11.6544	5.87998	8.68958	3.5144				17	26.09	8.33	20	10.53				17	0	0	100
		18	30.25	16.18		9.72996	4.59335				17	0.589772	14.0714			5.53367	10.1701				18	47.1796	78.2178	113.297	30.8796		8.52788	0	0	2.86171				18	27.27	18.6	20	0				18	50	33.33	100
		19	25.74	10.61		26.4889	1.50042				18	2.35909	14.0714			3.36832	13.5602				19	79.4698	62.1279	57.1679	33.4186		10.6192	3.8747	0	2.67301				19	21.62	23.26	12.5	22.22				19	20	0	0
		20	15.63	15.45		7.2383	1.24235				19	2.35909	7.0357			4.3307	27.1203				20	96.5463	36.5511	67.0176	28.7995		12.7502	4.99725	2.40753	3.16988				20	20	7.14	4.76	0				20	0	0	33.33
		21	29.54	12.21		6.20548	8.07767				20	1.76932	14.0714			0.240594	6.78008				21	70.507	69.6647	38.9024	8.15452		15.6783	8.06178	4.3098	0				21	27.78	24	12.5	0				21	50	0	100
		22	48.54	13.08		7.10999	2.85567				21	1.76932	7.0357			3.12773	10.1701				22	58.2085	74.3646	63.6842	35.5665		11.6186	0.752211	4.20241	1.83986				22	20	9.26	7.69	8.33				22	0	0	66.67
		23	30.91	24.88		2.99791	0				22	2.0642	7.0357			1.92476	3.39004				23	81.1342	41.2699	69.2398	25.1504		0	5.67136	4.62976	0				23	17.95	14.29	7.69	25				23	0	0	100
		24	22.8	34.01		4.23305	6.03721				23	2.94886	28.1428			3.84951	30.5104				24	56.3302	33.142	50.5508	36.3072		1.94589	0.968322	3.35686	1.43341				24	15.69	18.18	12	21.43				24	16.67	0	100
		25	24.74	68.18		3.66483	1.80564				24	2.0642	14.0714			0.962378	6.78008				25	58.4092	58.0991	27.5519	18.5331		7.01328	1.67392	0	0				25	22.45	15.38	12.5	0				25	0	0	0
		26	39.47	91.07		7.70175	2.57112				25	7.37215	14.0714			1.68416	10.1701				26	51.8878	51.7839	29.7279	47.706		0	1.51565	3.7471	2.24761				26	20	18	0	14.29				26	100	0	0
		27	27.78	70.92		5.96114	2.03915				26	18.8727	21.1071			4.81189	20.3402				27	37.7741	46.9765	58.7823	54.1242		2.29612	3.27844	7.89773	0.608552				27	33.33	21.05	14.29	50				27	0	0	100
		28	49.14	53.4		5.29802	8.80741				27	6.78237	7.0357			1.20297	6.78008				28	54.0626	57.802	82.2448	10.8702		5.23388	0	0	0				28	10	19.35	33.33	14.29				28	50	0	0
		29	49.88	15.9		4.77348	0				28	3.53863				2.64654	0				29	51.739	43.8372	68.96	18.6532		0.945747	1.66837	0	0				29	19.05	5	0	14.29				29	60	100	0
		30	35.66	26.88		5.17685	7.2067				29	2.0642				3.36832	0				30	74.594	44.6871	24.9896	27.612		2.09378	0.836342	0	0				30	15.87	19.05	0	11.76				30	50	0	100
		31	29.8	46.91		5.89438	4.49607				30	5.01306				1.92476	27.1203				31	76.8546	48.9818	50.9259	26.4598		6.80083	0	0	0				31	10.91	12.99	20	7.69				31	100	0	0
		32	39.49	54.35		7.97491	8.65678				31	5.01306				1.44357	3.39004				32	56.8571	45.5205	28.7636	32.6956		7.72661	4.03241	14.9472	0				32	13.79	16.13	0	0				32	16.67	100	0
		33	57.33	81.03		1.58542	3.03598				32	5.60283				5.77427	13.5602				33	52.0785	26.871	90.4755	34.3878		1.91046	3.94506	27.1116	0				33	16.67	7.69	20	20				33	28.57	50	0
		34	45.38	129.19		9.40094					33	7.37215				6.97724	27.1203				34	61.7674	27.3127	93.1714	20.7102		6.97759	1.22383	37.5357	0				34	19.23	0	20	0				34	0	33.33	0
		35	34.21	113.21							34	11.5005				3.36832	20.3402				35	43.2151	59.8415	71.7839	20.3458		6.06518	8.32444	8.41999	0				35	18.37	21.43	12.5	0				35	0	0	50
		36	43.98	109.27							35	6.48749				1.92476	6.78008				36	55.5413	35.2399	21.4078	39.8998		7.28288	0.301622	0	4.97363				36	13.33	5.13	16.67	30				36	0	100	0
		37		102							36	6.48749				1.68416	23.7303				37	38.431	50.2008	23.9784	44.6004		7.28288	0.150154	0.29969	1.90311				37	23.81	23.44	18.18	13.33				37	0	66.67	0
		38		90.21							37	7.66703									38	101.682	33.9992	47.6505	26.4895		0	1.79682	5.40331	0				38	17.95	13.33	12.5	22.22				38	0	0	50
											38	16.5136									39	65.2627	32.9001	68.4461	25.0187		2.34855	0	13.3599	0				39	18	10.53	20	0				39	33.33	0	100
																					40	62.1675	48.9111	32.9344	56.9813		0	1.6851	2.85492	0				40	20.83	13.64	26.32	33.33				40	50	0	33.33
																					41	61.3874	56.4799	33.7346	28.8285		0	2.3005	1.23403	0				41	19.35	22.5	17.65	20				41	0	0
																					42	55.2446	29.2987	18.6782	76.6274		2.5152	0	2.68431	0				42	10	12.5	16.67	22.22				42	100	0
																					43	53.6035	74.0142	43.6277	36.197		2.43314	0	3.31149	0.372676				43	5	21.05	18.18	27.78				43	0	0
																					44	42.7749	38.8659	0.863726	26.7016		3.08354	4.36593	0	1.88175				44	12.82	12	0	17.65				44	33.33	0
																					45	61.5394	43.9812	25.589	36.0693		3.08548	1.06368	1.11502	0				45	13.51	14.81	14.29	8.33				45	28.57	0
																					46	65.1737	42.2329	42.4721	18.4335		2.70862	3.10331	1.05048	0				46	13.64	8.33	8.7	23.08				46	0	0
																					47	45.3568	43.2265	58.746	52.882		1.29383	0	11.4199	1.85023				47	17.24	14.71	20	22.22				47	25	0
																					48	46.1261	72.3392	62.6546	22.7878		1.12132	2.85734	6.79621	0				48	12.12	17.19	5.88	12.5				48	50	0
																					49	40.1044	36.215	39.2711	31.7639		4.67	3.54078	13.1587	0				49	20	17.86	0	16.67				49	33.33	0
																					50	44.8762	29.8666	59.001	26.3314		5.80255	2.9919	0	2.22155				50	16.98	33.33	0	10.71				50	0
																					51	36.8866	70.398	30.3509	29.3554		3.94271	0	24.0742	0				51	16.67	25	50	11.11				51	100
																					52	35.7279	44.3974	75.9649	36.5294		0	0	25.39	1.47749				52	6.67	14.29	33.33	14.29				52	50
																					53	55.1643	44.6507	45.7981	18.3793		0	0	31.5945	2.08463				53	10	11.11	0	13.33				53	100
																					54	36.7766	48.2364	68.8124	52.3447		6.33389	2.74596	14.4588	0				54	8.7	13.33	28.57	0				54	33.33
																					55	64.3753	36.1485		17.2306		5.66634	3.25244		0				55	22.73	20		23.08				55	50
																					56	55.0794	68.5733		42.9584		4.67	9.57184		1.70135				56	14.71	21.43		25				56	0
																					57	55.4176	29.5653		18.5198		2.93035	1.65735		2.3419				57	17.14	0		0				57	0
																					58	39.8294	29.0365		24.8624		1.33121	8.53202		0				58	16	28.57		13.33				58	0
																					59	53.1146	49.6751		32.7429		0	1.83432		1.5484				59	16.67	9.52		18.52				59	0
																					60	41.2421	46.7784		14.5252		2.12032	0.902731		0				60	20	19.05		16.67				60	100
																					61	49.9976	57.8766		32.0691		2.38835	0		0				61	15.79	12.66		25				61	33.33
																					62	51.1386	56.7784		58.837		4.61253	5.31543						62	12.5	16.67		16.67
																					63	86.2933	25.6673		13.6944		7.31191	3.75987						63	21.74	0		0
																					64	49.6019	17.3062				4.05788	5.18053						64	17.14	14.29
																					65	38.0849					12.8709							65	6.67
																					66	68.907					7.67832							66	18.18
																					67	39.0868					2.57687							67	7.14
																					68	58.507					3.01165							68	22.22
																					69	62.8934					5.71454							69	15.63

## Sheet: Supp Figure 1
	S1A												S1C							S1D		CRL	IF1-KO			S1E		CRL	IF1-KO			S1F		CRL	IF1-KO			S1G		Basal			Oligomycin		DNP		Rotenone + Antimycin A
			Cumulative cell number																			nmol ATP/(min* mg prot)						nmol ATP/(min* mg prot)						dots/cell					Time	0	6	13	19	25	32	38	44	51
			CRL				IF1-KO														1	0.7085	0.8136				1	2.57235	3.53698				1	12.6	0
		hours	1	2	3	4	1	2	3	4											2	0.6195	0.6831				2	1.28617	3.21543				2	14.69	0.09			CRL	1	415	425	438	136	140	770	729	54	117
		0	200000	200000	200000	200000	200000	200000	200000	200000											3	0.24274	1.0372				3	2.2508	3.85852				3	8.94	0				2	410	427	443	195	169	996	899	99	55
		24	330000	390000	388235	335294	300000	420000	352941	300000											4	0.2508	1.0744				4	1.60772	3.21543										3	526	547	551	189	168	1074	1004	36	29
		48	840000	930000	1041176	1041176	1200000	1140000	935294	900000																													4	362	385	399	182	179	984	868	68	62
		72	2010000	2430000	2123077	2307692	2070000	2280000	2053846	2123077																													5	402	414	422	144	138	562	498	59	57
																																							6	418	419	472	241	171	917	837	75	51
																																						IF1-KO	1	855	969	1103	863	489	1618	1847	110	117
																																							2	678	753	782	354	297	913	911	161	156
																																							3	577	599	608	142	153	653	606	20	14
																																							4	493	539	565	161	135	724	674	23	21
																																							5	458	493	477	172	169	633	593	75	67
																																							6	566	604	684	388	270	888	927	119	27

## Sheet: Supp Figure 2
	S2A		CRL	IF1-KO		CRL	IF1-KO		CRL	IF1-KO			S2B															S2C		CRL	IF1-KO		CRL	IF1-KO				S2E
			CI activity (mU / g prot)			CII activity (mU / g prot)			CIV activity (mU / g prot)																					Mitochondrial area (μm2)			Mitochondrial circularity (r value)
		1	74.7588	90.836		5.90909	7.5		31.016	29.1444																			1	389896	736448		0.654	0.616
		2	87.6206	92.4437		5.68182	7.04545		30.7487	28.6096																			2	539471	620701		0.418	0.841
		3	241.961	109.325		6.81818			33.6898	30.7487																			3	353392	627664		0.589	0.484
																													4	491476	305733		0.323	0.828
																													5	178391	130760		0.726	0.71
																													6	633281	40756.5		0.733	0.832
																													7	430159	65386.8		0.797	0.897
																													8	269183	81299.4		0.791	0.847
																													9	365598	392412		0.662	0.417
																													10	316338	63649.5		0.327	0.846
																													11	287515	21316.6		0.363	0.923
																													12	186015	313891		0.712	0.689
																													13	494229	120950		0.618	0.896
																													14	284273	194025		0.748	0.861
																													15	205268	147433		0.867	0.793
																													16	264724	93126.2		0.828	0.804
																													17	660498	51087.3		0.48	0.798
																													18	695016	136659		0.44	0.814
																													19	164886	142116		0.766	0.798
																													20	448275	122304		0.851	0.667
																													21	699646	168075		0.416	0.851
																													22	163734	329251		0.729	0.734
																													23	1.01931e+06	423528		0.332	0.527
																													24	871417	247534		0.684	0.412
																													25	594458	187834		0.793	0.587
																													26	417386	72322.5		0.844	0.905
																													27	294295	167337		0.788	0.613
																													28	330493	287092		0.856	0.667
																													29	450911	223809		0.662	0.857
																													30		321703			0.545
																													31		746142			0.736
																													32		150693			0.873
																													33		220962			0.488
															NDUFA9			SDHB			UQCRC2			COX IV					34		255015			0.871
															CRL	IF1-KO		CRL	IF1-KO		CRL	IF1-KO		CRL	IF1-KO				35		105047			0.912
														1	1.84	1.57		1.45	1.52		2.09	1.99		0.84	1.3				36		123583			0.838								OPA1				MIC60
														2	1.51	1		1.04	1.28		1.78	1.88		1.39	1.68				37		175241			0.834								CRL	IF1-KO			CRL	IF1-KO
														3	1.08	0.85		1.25	1.32		1.66	1.8		1.7	1.4				38		133268			0.56							1	1.16214	0.749063		1	1.14152	0.904057
														4	1.1	1.47		1.64	1.78		1.77			1	1.78																2	0.971345	0.866403		2	1.24616	0.884382
																																									3	0.817666	0.699224		3	0.888852	0.715746
																																									4	1.04885	1.23459		4	0.723471	1.43961
															b-F1			g-F1			HSP60
															CRL	IF1-KO		CRL	IF1-KO		CRL	IF1-KO
														1	1.14	1.57		1.99	1.93		1.99	1.93
														2	0.95	1.29		1.64	1.17		1.64	1.17
														3	1.01	0.68		1.32	1.52		1.32	1.52
														4	0.74	1.35		1.92	1.77		1.92	1.77
[truncated: 3 more columns]

## Sheet: Supp Figure 3
	S3A						S3B
			Pearson's correlation coefficient
			IF1-GFP	IF1-S39E-GFP	pβ-GFP					M1
		1	0.87	0.87	0.858					IF1-GFP	pb-GFP
		2	0.847	0.84	0.863				1	0.21	0.49
		3	0.87	0.83	0.858				2	0.28	0.5
		4		0.81	0.86				3	0.527	0.24
		5		0.88					4	0.35	0.19
									5	0.64	0.11
									6	0.57	0.53
									7	0.34	0.42
									8	0.54	0.32
									9	0.16	0.22
									10	0.38	0.35
										M2
										IF1-GFP	pb-GFP
									1	0.29	0.24
									2	0.13	0.21
									3	0.2	0.17
									4	0.14	0.32
									5	0.21	0.2
									6	0.16	0.41
									7	0.36	0.22
									8	0.28	0.37
									9	0.19	0.22
									10	0.13	0.35

## Sheet: Supp Figure 4
	S4A		CRL	IF1-KO					S4C		IBM	Cristae junctions	Cristae sheets	Cristae tips
			g							Kidney-b-F1	0.0463	0.025	0.6898	0.2389
		Mouse 1	29.12	24.26						Kidney-IF1	0.0175	0.0175	0.8713	0.0936
		Mouse 2	27.16	28.1						Heart-b-F1	0.0639	0.0232	0.8345	0.0784
		Mouse 3	30.05	24.96						Heart-IF1	0.0435	0.0725	0.8261	0.058
		Mouse 4	28.02	24.7
		Mouse 5	28.56	27.73
		Mouse 6	25.72
		Mouse 7	26.6
		Mouse 8	29.15
